# Supplementary material for: Role of dendritic cells and B cells in the skin of imiquimod (IMQ)-induced psoriasis-like mouse model
Source: PeerJ. 2026 Mar 30;14:e20974. doi: 10.7717/peerj.20974 (PMC13045838; doi:10.7717/peerj.20974)
Supplement: Supplemental Information 1 [file peerj-14-20974-s001.txt]

Raw data
Parameter
Day
Mice number
Control
IMQ-induced
Skinfold thickness (mm)

Day 3 experiment
1
1
0.5
0.8


2
0.8
0.5


3
0.5
0.8


4
0.4
0.6


5
0.4
0.8


6
0.5
0.7

2
1
0.5
0.9


2
0.8
0.6


3
0.5
0.8


4
0.4
0.7


5
0.4
1.0


6
0.5
0.8

3
1
0.5
1.0


2
0.8
0.7


3
0.5
1.1


4
0.4
0.8


5
0.4
1.0


6
0.5
1.1
Day 5 experiment
1
1
0.4
0.5


2
0.4
0.5


3
0.4
0.4


4
0.4
0.4


5
0.4
0.4


6
0.5
0.4

2
1
0.4
0.6


2
0.4
0.6


3
0.4
0.6


4
0.4
0.5


5
0.4
0.5


6
0.5
0.5

3
1
0.4
1.2


2
0.4
0.8


3
0.4
0.8


4
0.4
0.7


5
0.4
0.8


6
0.4
1.2

4
1
0.4
1.3


2
0.4
1.0


3
0.4
0.9


4
0.4
0.8


5
0.4
0.9


6
0.4
1.3

5
1
0.4
1.5


2
0.4
1.1


3
0.4
0.9


4
0.4
0.9


5
0.4
0.9


6
0.4
1.4
Day 7 experiment
1
1
0.5
0.5


2
0.5
0.5


3
0.5
0.5


4
0.5
0.5


5
0.5
0.5


6
0.5
0.5

2
1
0.5
0.5


2
0.5
0.9


3
0.5
0.8


4
0.5
0.6


5
0.5
0.6


6
0.5
0.6

3
1
0.5
0.5


2
0.5
0.9


3
0.5
0.8


4
0.5
0.6


5
0.5
0.6


6
0.5
0.8

4
1
0.5
0.5


2
0.5
0.9


3
0.5
0.9


4
0.5
0.7


5
0.5
0.7


6
0.5
1.0

5
1
0.5
0.6


2
0.5
1.1


3
0.5
1.3


4
0.5
0.9


5
0.5
0.9


6
0.5
1.2

6
1
0.5
0.6


2
0.5
1.3


3
0.5
1.5


4
0.5
1


5
0.5
0.9


6
0.5
1.3

7
1
0.5
0.7


2
0.5
1.3


3
0.5
1.5


4
0.5
1.2


5
0.5
1.2


6
0.5
1.3
PASI score
Day 3 experiment
1
1
0
0


2
0
0


3
0
0


4
0
0


5
0
0


6
0
0

2
1
0
2


2
0
2


3
0
2


4
0
2


5
0
2


6
0
3

3
1
0
5


2
0
5


3
0
6


4
0
5


5
0
5


6
0
6
Day 5 experiment
1
1
0
0


2
0
0


3
0
0


4
0
0


5
0
0


6
0
0

2
1
0
2


2
0
2


3
0
2


4
0
2


5
0
2


6
0
3

3
1
0
5


2
0
5


3
0
6


4
0
5


5
0
5


6
0
6

4
1
0
5


2
0
5


3
0
6


4
0
5


5
0
5


6
0
6

5
1
0
6


2
0
6


3
0
7


4
0
6


5
0
6


6
0
8
Day 7 experiment
1
1
0
0


2
0
0


3
0
0


4
0
0


5
0
0


6
0
0

2
1
0
2


2
0
2


3
0
2


4
0
2


5
0
2


6
0
3

3
1
0
5


2
0
5


3
0
6


4
0
5


5
0
5


6
0
6

4
1
0
5


2
0
5


3
0
6


4
0
5


5
0
5


6
0
6

5
1
0
6


2
0
6


3
0
7


4
0
6


5
0
6


6
0
8

6
1
0
6


2
0
7


3
0
7


4
0
6


5
0
7


6
0
8

7
1
0
7


2
0
7


3
0
8


4
0
7


5
0
8


6
0
8


Cell population (%)

CD11c+MHCII+
3
1
17.5
13.8


2
11.6
27.8


3
10.7
30.6


4
12.5
27.5


5
14.0
34.0


6
10.0
23.6

5
1
24.1
19.9


2
14.0
22.1


3
20.5
20.1


4
16.1
25.0


5
22.8
20.6


6
16.8
27.1

7
1
8.33
40.3


2
10.7
26.6


3
11.1
34.3


4
10.8
36.6


5
14.0
36.9


6
9.81
35.1
CD19+CD38+
3
1
41.6
21.8


2
25.9
29.0


3
33.3
29.1


4
27.7
44.4


5
29.0
29.7


6
18.9
22.2

5
1
6.56
10.1


2
6.25
12.9


3
9.24
9.62


4
5.31
7.98


5
8.38
10.3


6
4.76
8.18

7
1
10.3
51.3


2
16.8
27.5


3
12.2
47.7


4
16.4
41.1


5
18.6
46.6


6
10.7
31.9
Gene quantification (relative gene quantification)

CD11c
3
1
1.076944904
1.268928791


2
1.398239126
0.679216986


3
0.198234199
0.340787528


4
0.626935482
0.544729201


5
0.371917762
2.338004615


6
0.781117296
2.673280292

5
1
0.555319087
1.466907375


2
0.937534993
3.240263438


3
0.582478933
1.416393592


4
0.270691637
1.307872788


5
0.575788592
2.235434936


6
0.478064697
1.147814010

7
1
0.637525766
2.118518248


2
0.255646508
1.360004204


3
1.432851293
2.517417404


4
1.502351320
2.232424077


5
0.536299611
1.118363273


6
0.654188262
3.225945851
H2-Aa
3
1
1.843567193
1.390721300


2
0.509033791
1.303598864


3
0.239677547
1.826607506


4
0.496259514
1.591992273


5
1.811895812
1.451455157


6
1.072392722
1.776658828

5
1
1.576739630
1.922225748


2
1.742778099
2.886746544


3
0.172506451
2.529564259


4
0.151453250
0.952271225


5
0.495877460
1.411493243


6
1.601831307
1.479957304

7
1
0.725587860
1.609560345


2
0.529323724
2.479415400


3
0.999230133
2.419988178


4
0.388533557
1.997690843


5
0.821057722
1.602139755


6
0.811002225
2.037311620
BAFF
3
1
0.895542207
1.089458401


2
1.625443415
1.649403580


3
1.114064942
0.393275198


4
0.580016830
1.995000197


5
1.043068087
2.068537499


6
1.019244379
1.364725797

5
1
2.059000877
1.268196041


2
1.274806056
2.743677877


3
1.220053527
1.943812265


4
1.364725797
1.511636345


5
0.232764741
2.936075138


6
0.983009850
1.085062224

7
1
0.323461669
1.272598898


2
1.827662900
2.140247703


3
0.779164580
1.242096943


4
0.335643126
2.010037228


5
0.890898718
2.283285258


6
0.759611332
3.842971354
IL-10
3
1
1.521271632
2.441046876


2
0.194978762
1.754224430


5
1.647499215
1.897587836


4
0.802150276
2.338905112


5
1.008313626
1.174869079


6
0.096184247
1.326385371

5
1
1.804931949
1.120734421


2
0.181362042
1.374482834


3
1.081932962
2.860190246


4
1.312160725
1.564341570


5
1.007149449
3.299442377


6
0.468045997
2.213165150

7
1
0.304719885
0.077035469


2
0.233887861
0.598048061


3
0.555853952
0.349492484


4
0.057158470
0.509327905


5
1.917789591
0.262126176


6
1.169677745
1.012788784
IL-6
3
1
0.175251658
1.108501799


2
0.518530228
2.796478253


3
1.016081549
2.464660424


4
0.278516235
1.847120233


5
0.393881437
0.749297795


6
0.200846701
0.574459774

5
1
0.511588435
1.408235766


2
1.141913915
3.110663251


3
0.458590310
0.834445013


4
0.305718927
0.801378414


5
0.471301514
0.907169754


6
0.377109541
3.229052978

7
1
0.230579048
1.810849523


2
0.151249261
1.650992233


3
1.005792941
2.623816209


4
0.082660009
1.348790861


5
0.557998571
1.705269784


6
0.751754411
1.251218139
CXCR5
3
1
0.348350397
1.665359141


2
0.271945393
1.544885590


3
0.775721725
1.418303875


4
0.408400222
0.571371111


5
1.039059145
0.58001683


6
0.395553418
1.663436353

5
1
0.781418148
1.371838939


2
0.408714878
2.167618869


3
0.857078944
1.661195907


4
0.340132004
1.133320222


5
0.301626133
1.278000932


6
0.420205417
1.235894466

7
1
0.398995518
1.881217511


2
0.961112874
1.672106417


3
0.234971153
1.140763716


4
0.409266110
2.496661098


5
0.664087130
2.375668165


6
0.443566471
1.221228644

2
